# Supplementary material for: Para-Hydroxycinnamic Acid Mitigates Senescence and Inflammaging in Human Skin Models
Source: Int J Mol Sci. 2024 Jul 26;25(15):8153. doi: 10.3390/ijms25158153 (PMC11312399; doi:10.3390/ijms25158153)
Supplement: Supplementary file 1 [file ijms-25-08153-s001.zip]

Archive with 4 entries (4 files):
- Supplementary Figure S3-rev3.pdf
- Supplementary Figure-S1-rev3.pdf
- Supplementary Figure-S2-rev3.pdf
- Supplementary Materials-rev3.pdf
